# Supplementary material for: Intervention of an Upgraded Ventilation System and Effects of the COVID-19 Lockdown on Air Quality at Birmingham New Street Railway Station
Source: Int J Environ Res Public Health. 2022 Jan 5;19(1):575. doi: 10.3390/ijerph19010575 (PMC8744564; doi:10.3390/ijerph19010575)
Supplement: Supplementary file 1 [file ijerph-19-00575-s001.zip]

Archive with 1 entries (1 files):
- ijerph-1501998-supplementary.pdf
